# Supplementary material for: A Comprehensive Review of Small-Molecule Inhibitors Targeting Bruton Tyrosine Kinase: Synthetic Approaches and Clinical Applications
Source: Molecules. 2023 Dec 11;28(24):8037. doi: 10.3390/molecules28248037 (PMC10746017; doi:10.3390/molecules28248037)
Supplement: Supplementary file 1 [file molecules-28-08037-s001.zip]

Archive with 1 entries (1 files):
- molecules-2723644-supplementary.pdf
